# Supplementary material for: Investigating the Expression and Function of the Glucose Transporter GLUT6 in Obesity
Source: Int J Mol Sci. 2022 Aug 29;23(17):9798. doi: 10.3390/ijms23179798 (PMC9456207; doi:10.3390/ijms23179798)
Supplement: Supplementary file 1 [file ijms-23-09798-s001.zip]

Archive with 1 entries (1 files):
- ijms-1812304-supplementary.pdf
